# Supplementary material for: Catalyzing computational biology research at an academic institute through an interest network
Source: PLoS Comput Biol. 2025 Sep 10;21(9):e1013453. doi: 10.1371/journal.pcbi.1013453 (PMC12422415; doi:10.1371/journal.pcbi.1013453)
Supplement: S1 File — (XLSX) [file pcbi.1013453.s011.xlsx]

## Sheet: Sheet1
NOTES	1. What is your affiliation with Scripps Research?	2. Please rate how being part of the CBB listserv has impacted your exposure to the following at TSRI: [Access to bioinformatics events such as seminars, workshops, etc.]	2. Please rate how being part of the CBB listserv has impacted your exposure to the following at TSRI: [Discussions on bioinformatics topics]	2. Please rate how being part of the CBB listserv has impacted your exposure to the following at TSRI: [Resources for troubleshooting on personal research]	2. Please rate how being part of the CBB listserv has impacted your exposure to the following at TSRI: [Connecting with other individuals conducting bioinformatics]	3. How many events organized by CBB have you attended?		4. Please rate the following features of CBB and their utility. [Listserv for quarterly updates]	4. Please rate the following features of CBB and their utility. [Listserv for general inquiries and discussion]	4. Please rate the following features of CBB and their utility. [Careers in Bioinformatics Panels (Bi-Monthly)]	4. Please rate the following features of CBB and their utility. [Research in Progress Seminars (Monthly)]	4. Please rate the following features of CBB and their utility. [Journal Club (Monthly)]	4. Please rate the following features of CBB and their utility. [Code Topics Discussions (Biweekly)]	4. Please rate the following features of CBB and their utility. [One-off workshops (ie Cleaner Code)]	4. Please rate the following features of CBB and their utility. [Slack channel for general inquiries and discussion]	5. Have you gained exposure to the following topics through attending CBB events? [RNA-seq, single-cell RNA-seq]	5. Have you gained exposure to the following topics through attending CBB events? [Genomics]	5. Have you gained exposure to the following topics through attending CBB events? [Proteomics]	5. Have you gained exposure to the following topics through attending CBB events? [Structural biology (e.g. CryoEM, protein structure prediction)]	5. Have you gained exposure to the following topics through attending CBB events? [Computational neuroscience]	5. Have you gained exposure to the following topics through attending CBB events? [Pathway analysis]	5. Have you gained exposure to the following topics through attending CBB events? [Drug repurposing]	6. Through what sources have you learned or gained exposure to the below tools/techniques? (select all that apply, and "NA" if you haven't heard about it) [R, python]	6. Through what sources have you learned or gained exposure to the below tools/techniques? (select all that apply, and "NA" if you haven't heard about it) [bash]	6. Through what sources have you learned or gained exposure to the below tools/techniques? (select all that apply, and "NA" if you haven't heard about it) [Other programming languages (e.g. Java, C++)]	6. Through what sources have you learned or gained exposure to the below tools/techniques? (select all that apply, and "NA" if you haven't heard about it) [Database languages (e.g. SQL)]	6. Through what sources have you learned or gained exposure to the below tools/techniques? (select all that apply, and "NA" if you haven't heard about it) [Statistical methods (e.g. generalized additive models, ANOVA)]	6. Through what sources have you learned or gained exposure to the below tools/techniques? (select all that apply, and "NA" if you haven't heard about it) [Data visualization tools (e.g. ggplot2)]	6. Through what sources have you learned or gained exposure to the below tools/techniques? (select all that apply, and "NA" if you haven't heard about it) [Web design tools]	6. Through what sources have you learned or gained exposure to the below tools/techniques? (select all that apply, and "NA" if you haven't heard about it) [Machine learning methods (e.g. pytorch, tensorflow)]	7. Which of the above computational tools and techniques are you currently using for your research? (select all that apply)	8. Are there any other tools/techniques that you were exposed to by CBB? (apart from those mentioned above)	9. In your own words, please highlight 1-3 bioinformatics topics you've learned more about as a result of access to the CBB listserv.	10. In your own words, please comment on 2-3 ways (can be general in terms of infrastructure or specific in terms of technical skills) in which you think CBB could be improved.	11. Would you be interested in being a CBB organizer? (If interested please email: cbb_admin@scripps.edu)	12. Would you be interested in being a CBB speaker? (If interested please email: cbb_admin@scripps.edu)	6. Do you find the events hosted by CBB helpful?	8. In addition to those listed above, are there any additional tools/techniques that you've learned about through attending CBB events?	Would you like to enter for a raffle? (Select "Yes" to go to next section to enter name or select "No" and submit)
	Postdoctoral Researcher	Significantly more exposure	Significantly more exposure	More exposure	Significantly more exposure	7 or more		Very Useful	Somewhat Useful	Somewhat Useful	Very Useful	Haven't partaken, NOT interested	Very Useful	Very Useful	Somewhat Useful	Yes	Yes	Yes	Yes	Yes	Yes	Yes	CBB, Google/video tutorials/Stack overflow, Lab peers	CBB, External course/class, Google/video tutorials/Stack overflow, Lab peers	CBB	CBB	CBB, External course/class, Google/video tutorials/Stack overflow	CBB, Google/video tutorials/Stack overflow	CBB, Google/video tutorials/Stack overflow	CBB, Google/video tutorials/Stack overflow	R, python, bash, Database languages (e.g. SQL), Statistical methods (e.g. generalized additive models, ANOVA), Data visualization tools (e.g. ggplot2), Machine learning methods (e.g. pytorch, tensorflow)	tools for parallel computing, algorithm for estimating mutation impact	python, structural biology analysis, computational neuroscience	1) Add in-person events, 2) improve integration with external speakers	Already am one	Yes
	Graduate Student	Same exposure	Same exposure	Same exposure	Same exposure	1-3		Not Useful	Somewhat Useful	Indifferent	Somewhat Useful	Somewhat Useful	Not Useful	Not Useful	Indifferent	Not at all	Not at all	Not at all	Not at all	Yes	Not at all	Yes, but not through CBB	Scripps Coursework, Google/video tutorials/Stack overflow, Lab peers	Scripps Coursework, Google/video tutorials/Stack overflow, Lab peers	NA	Google/video tutorials/Stack overflow	Scripps Coursework, Google/video tutorials/Stack overflow, Lab peers	Scripps Coursework, Google/video tutorials/Stack overflow, Lab peers	NA	Google/video tutorials/Stack overflow	R, python, bash, Database languages (e.g. SQL), Data visualization tools (e.g. ggplot2), Machine learning methods (e.g. pytorch, tensorflow)				No	No	Yes		Yes
	Staff (aside from options previously listed)	More exposure	Same exposure	Same exposure	More exposure	1-3		Somewhat Useful	Very Useful	Very Useful	Very Useful	Somewhat Useful	Somewhat Useful	Very Useful	Somewhat Useful	Yes, but not through CBB	Yes, but not through CBB	Yes, but not through CBB	Yes, but not through CBB	Yes, but not through CBB	Yes	Yes	Google/video tutorials/Stack overflow, Lab peers, Other	Google/video tutorials/Stack overflow, Lab peers, Other	Google/video tutorials/Stack overflow, Other	Google/video tutorials/Stack overflow	Other	Google/video tutorials/Stack overflow, Other	Google/video tutorials/Stack overflow, Lab peers	Google/video tutorials/Stack overflow, Lab peers, Other	R, python, bash, Database languages (e.g. SQL)			More general information about which lists we can subscribe to, ease of access.	No	No	Yes	No
	Postdoctoral Researcher	Same exposure	Same exposure	Same exposure	Same exposure	None		Haven't partaken, but interested	Haven't partaken, but interested	Haven't partaken, but interested	Haven't partaken, but interested	Haven't partaken, but interested	Very Useful	Very Useful	Very Useful	Not at all	Not at all	Not at all	Not at all	Not at all	Not at all	Not at all	Google/video tutorials/Stack overflow	NA	NA	NA	NA	NA	NA	NA	None	NA	NA	NA	No	No
	Staff (aside from options previously listed)	More exposure	Same exposure	Same exposure	More exposure	4-6		Indifferent	Indifferent	Indifferent	Somewhat Useful	Haven't partaken, but interested	Somewhat Useful	Haven't partaken, but interested	Haven't partaken, but interested	Not at all	Not at all	Not at all	Not at all	Not at all	Not at all	Not at all	Other	Other	Other	Other	Other	Other	Other	Other	R, python, bash, Statistical methods (e.g. generalized additive models, ANOVA), Data visualization tools (e.g. ggplot2), Machine learning methods (e.g. pytorch, tensorflow)	No
	Staff (aside from options previously listed)	More exposure	More exposure	More exposure	Significantly more exposure	4-6		Indifferent	Indifferent	Somewhat Useful	Very Useful	Indifferent	Haven't partaken, but interested	Haven't partaken, but interested	Haven't partaken, but interested	Yes	Yes	Not at all	Yes	Not at all	Yes	Not at all	NA	NA	NA	NA	NA	NA	NA	NA	NA				No	No
	Graduate Student	Same exposure	Same exposure	Same exposure	Same exposure	None		Haven't partaken, but interested	Haven't partaken, but interested	Haven't partaken, but interested	Haven't partaken, but interested	Haven't partaken, but interested	Haven't partaken, but interested	Haven't partaken, but interested	Haven't partaken, but interested	Not at all	Not at all	Not at all	Not at all	Not at all	Not at all	Not at all	Scripps Coursework	NA	NA	NA	Scripps Coursework	Scripps Coursework	NA	NA	R, python, Statistical methods (e.g. generalized additive models, ANOVA), Data visualization tools (e.g. ggplot2)				No	No
	Graduate Student	Significantly more exposure	Significantly more exposure	Same exposure	Significantly more exposure	7 or more		Very Useful	Very Useful	Very Useful	Very Useful	Very Useful	Very Useful	Very Useful	Somewhat Useful	Yes	Yes	Yes	Yes	Yes	Yes, but not through CBB	Yes, but not through CBB	Scripps Coursework	Scripps Coursework	NA	CBB	Scripps Coursework	Scripps Coursework	NA	External course/class	R, python, bash, Statistical methods (e.g. generalized additive models, ANOVA), Data visualization tools (e.g. ggplot2), Machine learning methods (e.g. pytorch, tensorflow)		computational neuroscience	career opportunities in industry and tech, meet-up	Yes	Yes
	Staff (aside from options previously listed)	More exposure	More exposure	More exposure	More exposure	1-3		Very Useful	Very Useful	Very Useful	Very Useful	Very Useful	Very Useful	Haven't partaken, but interested	Haven't partaken, but interested	Yes	Not at all	Not at all	Yes	Yes	Yes	Not at all	CBB, External course/class, Google/video tutorials/Stack overflow, Lab peers	Google/video tutorials/Stack overflow	NA	NA	Google/video tutorials/Stack overflow	Google/video tutorials/Stack overflow	NA	Google/video tutorials/Stack overflow	R, python	NA	Alphafold prediction	Already very good to me, and I learned a lot from it - just that I am too busy for my own projects to attend more activities.	No	Already given a talk
	Researcher or staff (any career stage) at another institution	More exposure	More exposure	Same exposure	More exposure	1-3		Very Useful	Somewhat Useful	Haven't partaken, but interested	Very Useful	Haven't partaken, NOT interested	Haven't partaken, NOT interested	Haven't partaken, NOT interested	Haven't partaken, NOT interested	Yes, but not through CBB	Yes	Yes, but not through CBB	Yes	Yes	Yes, but not through CBB	Yes, but not through CBB	External course/class, Google/video tutorials/Stack overflow, Lab peers	External course/class, Google/video tutorials/Stack overflow, Lab peers	External course/class, Google/video tutorials/Stack overflow, Lab peers	External course/class, Google/video tutorials/Stack overflow	External course/class, Google/video tutorials/Stack overflow, Lab peers	External course/class, Google/video tutorials/Stack overflow, Lab peers	External course/class, Google/video tutorials/Stack overflow	External course/class, Google/video tutorials/Stack overflow, Lab peers, Other	R, python, bash, Other programming languages (e.g. Java, C++), Statistical methods (e.g. generalized additive models, ANOVA), Data visualization tools (e.g. ggplot2), Machine learning methods (e.g. pytorch, tensorflow)		Structural bio, genomics	I enjoy the higher level talks on different fields - for those not in the field it is very interesting to see what is being done in these other fields or how things have developed since I last encountered the field. For me in particular, applications of ML in various fields is the most interesting.	No	Already given a talk
	Principal Investigator	More exposure	More exposure	More exposure	More exposure	1-3		Somewhat Useful	Very Useful	Very Useful	Somewhat Useful	Somewhat Useful	Somewhat Useful	Indifferent	Very Useful	Yes	Yes	Yes, but not through CBB	Yes, but not through CBB	Yes, but not through CBB	Yes, but not through CBB	Not at all	Other	Other	Other	Other	Other	Other	Other	Other	R, python, bash, Machine learning methods (e.g. pytorch, tensorflow)				Yes	Yes
	Graduate Student	Same exposure	Same exposure	Same exposure	Same exposure	1-3		Indifferent	Indifferent	Indifferent	Somewhat Useful	Somewhat Useful	Indifferent	Indifferent	Indifferent	Yes, but not through CBB	Yes, but not through CBB	Yes, but not through CBB	Yes, but not through CBB	Not at all	Not at all	Not at all	Google/video tutorials/Stack overflow	Google/video tutorials/Stack overflow	External course/class	Google/video tutorials/Stack overflow	Google/video tutorials/Stack overflow	Google/video tutorials/Stack overflow	NA	Google/video tutorials/Stack overflow	R, python, bash
	Staff (aside from options previously listed)	Same exposure	Same exposure	Same exposure	Same exposure	4-6		Not Useful	Not Useful	Haven't partaken, NOT interested	Haven't partaken, but interested	Haven't partaken, but interested	Not Useful	Haven't partaken, but interested	Haven't partaken, but interested	Not at all	Not at all	Not at all	Not at all	Not at all	Not at all	Not at all	Google/video tutorials/Stack overflow, Other	Google/video tutorials/Stack overflow, Other	Google/video tutorials/Stack overflow, Other	Google/video tutorials/Stack overflow, Other	Google/video tutorials/Stack overflow, Other	Google/video tutorials/Stack overflow, Other	Google/video tutorials/Stack overflow, Other	Google/video tutorials/Stack overflow, Other	R, python, bash, Statistical methods (e.g. generalized additive models, ANOVA), Data visualization tools (e.g. ggplot2), Machine learning methods (e.g. pytorch, tensorflow)				No	No
	Graduate Student	More exposure	More exposure	Same exposure	Same exposure	1-3		Not Useful	Not Useful	Haven't partaken, but interested	Indifferent	Somewhat Useful	Haven't partaken, but interested	Somewhat Useful	Not Useful	Yes, but not through CBB	Yes, but not through CBB	Yes, but not through CBB	Not at all	Not at all	Not at all	Not at all	Other	Other	NA	NA	Other	Other	NA	NA	R, python, bash, Statistical methods (e.g. generalized additive models, ANOVA)	N/A	N/A	The problem is not CBB, it's the institutes lack of commitment, and resolve, to provide proper computational training and support. CBB can not take on this responsibility; it's many full time jobs. The solution is a commitment from institute leadership (and money) to hire educators to teach programming languages, and statisticians as well as computational biologists to teach how to apply the tool…	No	No
	Staff (aside from options previously listed)	More exposure	More exposure	More exposure	More exposure	1-3		Very Useful	Very Useful	Somewhat Useful	Very Useful	Very Useful	Very Useful	Haven't partaken, but interested	Haven't partaken, but interested	Yes, but not through CBB	Yes	Yes	Yes, but not through CBB	Not at all	Not at all	Yes, but not through CBB	Google/video tutorials/Stack overflow	Google/video tutorials/Stack overflow	Google/video tutorials/Stack overflow	NA	Google/video tutorials/Stack overflow	Google/video tutorials/Stack overflow	Google/video tutorials/Stack overflow	Google/video tutorials/Stack overflow	R, python, bash, Statistical methods (e.g. generalized additive models, ANOVA), Data visualization tools (e.g. ggplot2), alphafold				No	No
	Postdoctoral Researcher	More exposure	Same exposure	Same exposure	More exposure	1-3		Indifferent	Indifferent	Indifferent	Indifferent	Not Useful	Indifferent	Indifferent	Indifferent	Yes, but not through CBB	Yes, but not through CBB	Not at all	Not at all	Not at all	Not at all	Not at all	CBB, Google/video tutorials/Stack overflow, Lab peers	Google/video tutorials/Stack overflow, Lab peers	External course/class, Google/video tutorials/Stack overflow	Google/video tutorials/Stack overflow	Google/video tutorials/Stack overflow, Lab peers	Google/video tutorials/Stack overflow	Google/video tutorials/Stack overflow, Lab peers	Google/video tutorials/Stack overflow, Lab peers	R, python, bash, Statistical methods (e.g. generalized additive models, ANOVA), Data visualization tools (e.g. ggplot2), Web design tools				No	No
	Graduate Student	More exposure	More exposure	More exposure	Significantly more exposure	1-3		Somewhat Useful	Indifferent	Very Useful	Very Useful	Very Useful	Very Useful	Somewhat Useful	Indifferent	Yes, but not through CBB	Yes, but not through CBB	Yes, but not through CBB	Yes, but not through CBB	Yes, but not through CBB	Yes, but not through CBB	Yes, but not through CBB	Scripps Coursework, External course/class, Google/video tutorials/Stack overflow	Scripps Coursework, External course/class	External course/class, Google/video tutorials/Stack overflow	External course/class, Google/video tutorials/Stack overflow	Scripps Coursework, External course/class, Google/video tutorials/Stack overflow	Scripps Coursework, External course/class, Google/video tutorials/Stack overflow	External course/class, Google/video tutorials/Stack overflow	External course/class, Google/video tutorials/Stack overflow	R, python, bash, Other programming languages (e.g. Java, C++), Statistical methods (e.g. generalized additive models, ANOVA), Data visualization tools (e.g. ggplot2), Machine learning methods (e.g. pytorch, tensorflow)			It might be helpful to have more in person events	No	Yes
	Graduate Student	Significantly more exposure since joining CBB	More exposure since joining CBB	Same exposure since joining CBB	More exposure since joining CBB			Very Useful	Very Useful		Very Useful		Haven't partaken, but interested	Somewhat Useful	Somewhat Useful																		iPathway guide, wikidata, neuroscience focused seminars	data analysis of specific topics, bringing in people from tech, good coding practices
Missing values for exposure -> filled in 'Same exposure'	Graduate Student	Same exposure	Same exposure	More exposure since joining CBB	Same exposure	4-6		Somewhat Useful	Very Useful		Indifferent		Somewhat Useful	Somewhat Useful	Very Useful																				Yes	Yes
	Graduate Student	More exposure since joining CBB	More exposure since joining CBB	Same exposure since joining CBB	Same exposure since joining CBB	1-3		Not Useful	Somewhat Useful	Very Useful	Somewhat Useful		Very Useful	Somewhat Useful	Not Useful	Yes	Yes	Yes	Yes	Not at all	Not at all	Not at all	Google/video tutorials/Stack overflow	Google/video tutorials/Stack overflow	NA	Google/video tutorials/Stack overflow	Scripps Coursework	Google/video tutorials/Stack overflow	NA	Google/video tutorials/Stack overflow, Lab peers		Topics related to Graph Neural Network			Maybe	No
	Graduate Student	More exposure	More exposure	Same exposure	Same exposure	1-3		Somewhat Useful	Somewhat Useful	Haven't partaken, but interested	Haven't partaken, but interested	Haven't partaken, but interested	Haven't partaken, but interested	Haven't partaken, but interested	Haven't partaken, but interested	Yes, but not through CBB	Yes	Yes, but not through CBB	Yes	Yes, but not through CBB	Yes, but not through CBB	Yes, but not through CBB	CBB, External course/class, Google/video tutorials/Stack overflow, Lab peers	External course/class, Google/video tutorials/Stack overflow	NA	CBB	External course/class, Google/video tutorials/Stack overflow	External course/class, Google/video tutorials/Stack overflow, Lab peers	NA	NA	R, python, bash, Statistical methods (e.g. generalized additive models, ANOVA), Data visualization tools (e.g. ggplot2)
	Principal Investigator	Significantly more exposure	More exposure	Same exposure	More exposure	1-3		Somewhat Useful	Somewhat Useful	Not Useful	Somewhat Useful	Indifferent	Haven't partaken, but interested	Haven't partaken, but interested	Haven't partaken, but interested	Yes	Yes, but not through CBB	Yes, but not through CBB	Yes, but not through CBB	Yes, but not through CBB	Yes, but not through CBB	Not at all	Google/video tutorials/Stack overflow, Lab peers	NA	NA	NA	Lab peers, Other	Lab peers, Other	NA	NA	R, python				No	No
	Graduate Student	More exposure	More exposure	More exposure	Same exposure	7 or more		Somewhat Useful	Very Useful	Haven't partaken, but interested	Haven't partaken, but interested	Haven't partaken, NOT interested	Haven't partaken, but interested	Haven't partaken, but interested	Indifferent	Yes	Yes	Yes, but not through CBB	Yes, but not through CBB	Not at all	Yes, but not through CBB	Yes, but not through CBB	CBB, Scripps Coursework, Google/video tutorials/Stack overflow	Scripps Coursework, External course/class, Google/video tutorials/Stack overflow	NA	NA	Scripps Coursework	Scripps Coursework, External course/class, Google/video tutorials/Stack overflow	NA	NA	R, python, Statistical methods (e.g. generalized additive models, ANOVA), Data visualization tools (e.g. ggplot2)		discussions, presenting data, help with resources for projects	I think communication for when events are happening. I feel that I always miss them	No	No
	Staff (aside from options previously listed)	Significantly more exposure	Significantly more exposure	More exposure	Significantly more exposure	4-6		Very Useful	Not Useful	Somewhat Useful	Very Useful	Haven't partaken, but interested	Indifferent	Very Useful	Indifferent	Yes	Yes	Yes	Yes, but not through CBB	Yes	Yes	Yes, but not through CBB	Google/video tutorials/Stack overflow	Google/video tutorials/Stack overflow	NA	CBB	Lab peers	Google/video tutorials/Stack overflow	NA	CBB	R, python, bash, Statistical methods (e.g. generalized additive models, ANOVA), Data visualization tools (e.g. ggplot2)
	Graduate Student	Significantly more exposure	Significantly more exposure	More exposure	Significantly more exposure	4-6		Somewhat Useful	Indifferent	Haven't partaken, but interested	Haven't partaken, but interested	Somewhat Useful	Haven't partaken, but interested	Haven't partaken, but interested	Very Useful	Yes, but not through CBB	Yes, but not through CBB	Not at all	Yes	Not at all	Yes	Yes	CBB, Scripps Coursework, Google/video tutorials/Stack overflow, Lab peers	Google/video tutorials/Stack overflow, Lab peers	Google/video tutorials/Stack overflow, Lab peers	NA	Scripps Coursework, Google/video tutorials/Stack overflow, Lab peers	Scripps Coursework, Google/video tutorials/Stack overflow, Lab peers	NA	NA	R, python, bash, Other programming languages (e.g. Java, C++)	Bash	Knowing what other people are doing helps 1) foster belonging, 2) create collaborations, 3) troubleshooting	1) In-person hangouts would be nice to get to know more people in the CBB space casually. 2) CCBB tool advertisement	Already am one	Yes
	Graduate Student	More exposure	More exposure	Same exposure	Same exposure	7 or more		Very Useful	Very Useful	Very Useful	Very Useful	Somewhat Useful	Haven't partaken, but interested	Haven't partaken, but interested	Haven't partaken, but interested	Yes	Yes	Not at all	Yes	Not at all	Not at all	Not at all	Scripps Coursework, External course/class, Google/video tutorials/Stack overflow	Scripps Coursework, External course/class, Google/video tutorials/Stack overflow	NA	External course/class, Google/video tutorials/Stack overflow	Scripps Coursework, External course/class	External course/class, Google/video tutorials/Stack overflow	NA	External course/class, Google/video tutorials/Stack overflow, Lab peers	Statistical methods (e.g. generalized additive models, ANOVA), Machine learning methods (e.g. pytorch, tensorflow)	machine learning methods
	Postdoctoral Researcher	More exposure	More exposure	Same exposure	Significantly more exposure	4-6		Very Useful	Indifferent	Very Useful	Indifferent	Somewhat Useful	Somewhat Useful	Very Useful	Indifferent	Yes	Yes, Yes, but not through CBB	Yes	Yes, but not through CBB	Not at all	Yes, but not through CBB	Yes, but not through CBB	CBB, External course/class, Google/video tutorials/Stack overflow, Lab peers	CBB	External course/class, Google/video tutorials/Stack overflow	Google/video tutorials/Stack overflow, Lab peers	Scripps Coursework, External course/class, Google/video tutorials/Stack overflow	External course/class, Google/video tutorials/Stack overflow	External course/class, Google/video tutorials/Stack overflow, Lab peers	CBB, External course/class, Google/video tutorials/Stack overflow, Lab peers	R, python, bash, Database languages (e.g. SQL), Statistical methods (e.g. generalized additive models, ANOVA), Data visualization tools (e.g. ggplot2), Machine learning methods (e.g. pytorch, tensorflow)		Connection to other Scripps researchers, current topics in bioinformatics, access to coding resources and support		Already am one	Already given a talk
	Researcher or staff (any career stage) at another institution	Significantly more exposure	Significantly more exposure	More exposure	More exposure			Very Useful	Very Useful	Somewhat Useful	Somewhat Useful	Somewhat Useful	Haven't partaken, NOT interested	Haven't partaken, NOT interested	Haven't partaken, but interested	Yes, but not through CBB	Yes, but not through CBB	Yes, but not through CBB	Yes, but not through CBB	Not at all	Yes, but not through CBB	Not at all	CBB, Lab peers	NA	NA	NA	NA	Lab peers	NA	NA	R, python	basic training/ learning techniques and tools for new and incoming people	peers and connectivity	I think you're doing great! Try to bolster response but it is hard because everyone is busy.	No	No
	Nonblank fields	28	28	28	28	26		28	28	26	28	25	28	28	28	average	26	26	26	26	26	26	26	26	26	26	26	26	26	26	25	9	11	12	22	22
	Sums: More exposure	14	12	10	9		Totals: Very Useful	10	10	8	11	4	7	6	4	7.5
	Sums: significantly more exposure	6	5	0	7		Totals: Somewhat Useful	8	6	5	7	9	5	5	4	6.125
	Sums: More exposure since joining CBB	1	2	1	1		Total: Very Useful OR Somewhat Useful	18	16	13	18	13	12	11	8	13.625
	Sums: Significantly more exposure since joining CBB	1	0	0	0		Totals: Haven't partaken, but interested	2	2	7	6	6	9	11	10	6.625
	Total: positive impact on exposure	22	19	11	17		Totals: Indifferent	4	7	4	4	2	3	3	7	4.25
	Sums: same exposure	6	9	15	10		Totals: Not useful	4	3	1	0	1	2	1	2	1.75
	Sums: Same exposure since joining CBB	0	0	2	1		Totals: NA	1	1	3	1	4	1	1	1	1.625
	Total: no impact on exposure	6	9	17	11		Totals: Haven't partaken, not interested	0	0	1	0	3	2	2	1	1.125
	Simplified title	Bioinformatics events such as seminars, workshops	Discussions on bioinformatics topics	Resources for troubleshooting personal research	[Connecting with other individuals conducting bioinformatics		Shortened topic	Listserv for quarterly updates	Listserv for general inquiries and discussion	[Careers in Bioinformatics Panels (Bi-Monthly)	Research in Progress Seminars (Monthly)	Journal Club (Monthly)	Code Topics Discussions (Biweekly)	One-off workshops (ie Cleaner Code)	Slack channel for general inquiries and discussion
	Percent positive impact	0.785714	0.678571	0.392857	0.607143
